# Supplementary material for: Financial concern reduces child directed speech in a socioeconomically diverse sample
Source: Sci Rep. 2022 Jun 2;12:9173. doi: 10.1038/s41598-022-13177-2 (PMC9163051; doi:10.1038/s41598-022-13177-2)
Supplement: Supplementary file 1 — Supplementary Information. [file 41598_2022_13177_MOESM1_ESM.csv]

Subject	Corpus	ChildAge	ChildSex	ParentSex	PercentEnglish	Ethnicity	Race	HighestHouseholdEducation	NumberUtterances	NumberWords	NumberWordTypes	ActivityDuration	VisitDay	VisitWeek	WeekFourVSAll	Ed_1	Ed_2	Ed_3	Ed_4	EdBYVisitDay_1_1	EdBYVisitDay_1_2	EdBYVisitDay_1_3	EdBYVisitDay_1_4
1	1	28.6	0	0	100	1	White	3	169	738	193	8.762777778	11	2	0	0	0	1	0	0	0	11	0
2	1	28.3	0	0	100	1	White	4	84	264	124	4.682777778	25	4	1	0	0	0	1	0	0	0	25
3	1	27.7	0	0	99	0	More than one	2	91	405	167	4.968333333	25	4	1	0	1	0	0	0	25	0	0
4	1	29.2	1	0	100	1	White	3	116	543	181	6.381666667	6	1	0	0	0	1	0	0	0	6	0
5	1	29.8	0	1	90	1	More than one	4	180	743	200	12.06833333	4	1	0	0	0	0	1	0	0	0	4
6	1	31.5	1	0	100	1	White	3	123	471	146	5.883333333	7	1	0	0	0	1	0	0	0	7	0
7	1	32.2	1	0	100	1	White	4	301	1161	299	13.97277778	21	3	0	0	0	0	1	0	0	0	21
8	1	27.1	0	0	95	0	White	3	90	320	113	4.002777778	26	4	1	0	0	1	0	0	0	26	0
9	1	32	1	0	90	1	White	3	42	144	64	1.979444444	25	4	1	0	0	1	0	0	0	25	0
10	1	31	1	0	98	0	More than one	4	180	681	171	7.115	8	2	0	0	0	0	1	0	0	0	8
11	1	28.9	1	0	95	0	White	1	98	395	151	4.882777778	8	2	0	1	0	0	0	8	0	0	0
12	1	27.49897331	1	1	100	1	White	3	57	193	95	3.2	18	3	0	0	0	1	0	0	0	18	0
13	1	28.97741273	0	0	100	0	White	1	167	725	204	7.936111111	20	3	0	1	0	0	0	20	0	0	0
14	1	29.3	1	0	99	1	White	1	66	262	115	2.882777778	5	1	0	1	0	0	0	5	0	0	0
15	1	28.2	1	0	100	0	White	3	106	431	180	6.289444444	5	1	0	0	0	1	0	0	0	5	0
16	1	28.6	0	0	100	1	White	3	171	794	196	9.632777778	8	2	0	0	0	1	0	0	0	8	0
17	1	32.5	1	0	100	0	White	2	70	295	136	4.328333333	9	2	0	0	1	0	0	0	9	0	0
18	1	27.4661191	1	0	99	0	African American	1	121	446	144	4.358888889	12	2	0	1	0	0	0	12	0	0	0
19	1	30.9	1	1	75	0	White	2	63	396	185	3.65	19	3	0	0	1	0	0	0	19	0	0
20	1	32.8	1	1	95	0	More than one	4	214	720	192	9.492222222	24	4	1	0	0	0	1	0	0	0	24
21	1	27.9	1	0	99	0	White	3	92	263	78	3.973888889	1	1	0	0	0	1	0	0	0	1	0
22	1	27.53182752	1	0	100	0	White	2	165	638	172	10.50388889	2	1	0	0	1	0	0	0	2	0	0
23	1	29.70020534	1	0	75	0	Other	4	178	637	180	7.787777778	6	1	0	0	0	0	1	0	0	0	6
24	1	27.56468172	0	0	75	0	Asian	3	102	448	150	5.513333333	26	4	1	0	0	1	0	0	0	26	0
25	1	28.38603696	1	1	99	1	White	4	41	97	52	3.673333333	3	1	0	0	0	0	1	0	0	0	3
26	1	29.2	1	1	99	0	African American	4	112	623	211	4.695555556	9	2	0	0	0	0	1	0	0	0	9
27	1	29.07597536	1	0	100	0	White	1	100	307	110	6.551111111	15	3	0	1	0	0	0	15	0	0	0
28	1	30.81724846	1	0	100	1	White	3	128	374	118	6.456666667	18	3	0	0	0	1	0	0	0	18	0
29	1	27.56468172	0	0	100	1	White	4	97	318	121	3.866111111	25	4	1	0	0	0	1	0	0	0	25
30	1	28.5	0	0	90	0	Other	4	71	223	101	4.326111111	25	4	1	0	0	0	1	0	0	0	25
31	1	27.6	1	0	100	0	White	3	56	148	68	2.516666667	31	4	1	0	0	1	0	0	0	31	0
32	1	29.8973306	0	0	70	0	Other	1	108	382	109	4.862777778	5	1	0	1	0	0	0	5	0	0	0
33	1	30.91581109	1	0	80	0	White	1	230	798	212	8.967222222	6	1	0	1	0	0	0	6	0	0	0
34	1	32	0	0	95	0	White	2	188	884	249	7.605	18	3	0	0	1	0	0	0	18	0	0
35	1	30.81724846	0	0	100	1	White	3	99	332	107	3.400555556	8	2	0	0	0	1	0	0	0	8	0
36	1	31.80287474	1	0	100	1	White	4	48	144	78	4.114444444	23	4	1	0	0	0	1	0	0	0	23
37	1	28.6	0	0	100	1	White	3	61	208	92	2.582777778	30	4	1	0	0	1	0	0	0	30	0
38	1	28.81314168	1	0	100	1	Asian	1	83	222	67	3.940555556	6	1	0	1	0	0	0	6	0	0	0
39	1	33.1	0	0	89	0	NA	2	149	421	143	7.566666667	15	3	0	0	1	0	0	0	15	0	0
40	1	27.4	0	0	100	0	White	3	106	289	88	4.997222222	18	3	0	0	0	1	0	0	0	18	0
41	1	30.06160164	1	0	100	1	White	3	88	455	150	4.275555556	26	4	1	0	0	1	0	0	0	26	0
42	1	30.85010267	1	1	100	0	Other	3	226	724	178	9.123333333	11	2	0	0	0	1	0	0	0	11	0
43	1	30.12731006	0	1	100	1	White	1	87	306	120	4.02	11	2	0	1	0	0	0	11	0	0	0
44	1	30.1	1	0	100	1	White	1	110	393	134	4.256666667	11	2	0	1	0	0	0	11	0	0	0
45	1	30.29158111	1	0	60	0	American Indian/Alaska Nativ	2	67	296	119	3.464444444	12	2	0	0	1	0	0	0	12	0	0
46	1	30.9486653	1	0	85	0	White	3	176	864	207	11.45166667	27	4	1	0	0	1	0	0	0	27	0
47	1	31.7	0	1	99	0	White	2	124	568	215	7.305555556	31	4	1	0	1	0	0	0	31	0	0
48	1	32.09856263	0	0	100	0	White	4	170	751	205	7.598333333	4	1	0	0	0	0	1	0	0	0	4
49	1	27.59753593	0	0	100	1	White	1	115	406	139	6.421111111	14	2	0	1	0	0	0	14	0	0	0
50	1	33	0	1	100	1	White	3	170	665	225	10.33555556	24	4	1	0	0	1	0	0	0	24	0
51	1	30.45	0	0	100	1	NA	4	107	418	150	5.226111111	20	3	0	0	0	0	1	0	0	0	20
52	1	27.8	0	0	100	1	White	4	180	769	210	7.976111111	21	3	0	0	0	0	1	0	0	0	21
53	1	31.17864476	0	0	100	1	White	1	287	1064	209	9.562777778	5	1	0	1	0	0	0	5	0	0	0
54	1	29.17453799	0	0	100	1	White	3	186	824	252	8.608888889	5	1	0	0	0	1	0	0	0	5	0
55	1	28.5	1	0	100	0	White	1	143	359	120	4.452222222	8	2	0	1	0	0	0	8	0	0	0
56	1	27.2	0	0	80	1	White	2	51	285	127	3.556666667	23	4	1	0	1	0	0	0	23	0	0
57	1	29.5687885	1	0	75	0	White	3	92	486	136	6.172777778	26	4	1	0	0	1	0	0	0	26	0
58	1	29.8	1	0	85	1	Other	3	169	726	197	8.445555556	1	1	0	0	0	1	0	0	0	1	0
59	1	27.76180698	1	0	90	0	White	3	269	1163	270	13.21444444	8	2	0	0	0	1	0	0	0	8	0
60	1	27.6	0	0	100	1	White	3	131	729	251	8.733333333	15	3	0	0	0	1	0	0	0	15	0
61	1	31.4	1	1	95	1	White	3	166	770	200	8.737777778	21	3	0	0	0	1	0	0	0	21	0
62	1	32.2	1	0	99	0	White	3	106	319	94	6.78	24	4	1	0	0	1	0	0	0	24	0
63	1	31.8	0	0	95	0	NA	2	199	760	205	9.453333333	28	4	1	0	1	0	0	0	28	0	0
64	1	30.6	1	0	100	0	White	4	125	743	273	6.495555556	11	2	0	0	0	0	1	0	0	0	11
65	1	30.3	0	0	99	1	White	2	144	648	199	7.892222222	11	2	0	0	1	0	0	0	11	0	0
66	1	32.6	1	0	80	0	White	4	206	862	218	8.267222222	28	4	1	0	0	0	1	0	0	0	28
67	1	27.4	0	0	100	1	White	4	143	491	158	6.397777778	16	3	0	0	0	0	1	0	0	0	16
68	1	32.7	0	0	90	0	NA	3	92	603	223	4.875	25	4	1	0	0	1	0	0	0	25	0
69	1	32.45995893	0	0	99	0	White	3	71	434	167	5.618888889	16	3	0	0	0	1	0	0	0	16	0
70	1	28.5174538	0	0	99	0	Other	1	299	995	234	11.99833333	3	1	0	1	0	0	0	3	0	0	0
71	1	28.41889117	0	0	90	0	White	1	50	165	84	5.137777778	17	3	0	1	0	0	0	17	0	0	0
72	1	27.6	0	0	98	0	Other	2	90	339	131	4.334444444	9	2	0	0	1	0	0	0	9	0	0
73	1	27.4	1	0	100	1	White	1	121	576	198	7.075555556	26	4	1	1	0	0	0	26	0	0	0
74	1	27.53182752	1	1	80	0	White	2	212	838	206	8.180555556	18	3	0	0	1	0	0	0	18	0	0
75	1	28.84599589	1	0	100	1	White	3	97	421	132	4.622222222	29	4	1	0	0	1	0	0	0	29	0
76	1	27.40041068	1	0	100	1	Other	4	157	982	300	9.576111111	6	1	0	0	0	0	1	0	0	0	6
77	1	31.17864476	1	0	100	1	White	4	46	315	167	4.19	20	3	0	0	0	0	1	0	0	0	20
78	1	29.73305955	1	0	100	1	White	2	120	453	178	5.146111111	23	4	1	0	1	0	0	0	23	0	0
79	1	30.91581109	1	0	90	0	White	1	64	168	70	3.418888889	4	1	0	1	0	0	0	4	0	0	0
80	1	27.33470226	1	0	100	1	White	3	151	623	195	10.14277778	13	2	0	0	0	1	0	0	0	13	0
81	1	31.27720739	1	0	99	1	White	4	134	533	159	6.294444444	19	3	0	0	0	0	1	0	0	0	19
82	1	28.09	0	0	60	0	White	2	92	562	168	6.947777778	27	4	1	0	1	0	0	0	27	0	0
83	1	29.14168378	0	0	100	1	White	4	174	771	216	9.841666667	11	2	0	0	0	0	1	0	0	0	11
84	1	30.16016427	0	1	99	1	Asian	3	125	427	125	4.641666667	17	3	0	0	0	1	0	0	0	17	0
85	1	28.55030801	0	0	75	0	NA	1	77	392	158	5.386111111	17	3	0	1	0	0	0	17	0	0	0
86	1	27.79466119	0	0	99	1	White	3	139	604	175	6.868888889	19	3	0	0	0	1	0	0	0	19	0
87	1	28.02464066	0	0	99	0	NA	1	132	544	164	5.303333333	19	3	0	1	0	0	0	19	0	0	0
88	1	30.81724846	0	0	97	0	Asian	4	123	454	155	7.681666667	20	3	0	0	0	0	1	0	0	0	20
89	1	30.35728953	0	1	100	1	White	1	127	421	137	5.143888889	23	4	1	1	0	0	0	23	0	0	0
90	1	29.33880903	1	1	100	1	Asian	3	105	275	93	3.520555556	25	4	1	0	0	1	0	0	0	25	0
91	1	27.36755647	0	0	99	3	NA	2	114	315	103	7.578888889	25	4	1	0	1	0	0	0	25	0	0
92	1	27.6	1	0	60	1	White	4	112	346	118	4.254444444	26	4	1	0	0	0	1	0	0	0	26
93	1	27.86	1	1	100	0	White	3	113	602	215	5.848333333	18	3	0	0	0	1	0	0	0	18	0
94	1	30.02874743	1	1	97	1	Asian	3	80	272	122	2.945	22	4	0	0	0	1	0	0	0	22	0
95	1	30.52156057	1	0	100	3	NA	4	38	179	88	1.932777778	29	4	1	0	0	0	1	0	0	0	29
96	1	29.83162218	0	0	100	1	White	4	171	663	194	8.469444444	2	1	0	0	0	0	1	0	0	0	2
97	1	27.8275154	0	0	90	0	White	4	99	417	123	6.203333333	2	1	0	0	0	0	1	0	0	0	2
98	1	30.98151951	0	0	99	0	White	3	137	620	186	8.847777778	7	1	0	0	0	1	0	0	0	7	0
99	1	28.15605749	0	0	100	0	White	3	189	739	208	7.631666667	28	4	1	0	0	1	0	0	0	28	0
100	1	27.7	1	1	90	1	Asian	3	124	284	97	4.473888889	29	4	1	0	0	1	0	0	0	29	0
101	1	28.97741273	1	0	100	1	White	1	79	388	141	6.430555556	2	1	0	1	0	0	0	2	0	0	0
102	1	31.34291581	1	0	99	1	White	1	13	40	28	2.307222222	6	1	0	1	0	0	0	6	0	0	0
103	1	28.5174538	0	0	100	0	More than one	2	101	348	128	4.458888889	15	3	0	0	1	0	0	0	15	0	0
104	1	28.09034908	1	0	100	1	White	2	153	565	152	6.363888889	21	3	0	0	1	0	0	0	21	0	0
105	1	28.02464066	1	1	100	1	White	1	115	354	130	4.398333333	11	2	0	1	0	0	0	11	0	0	0
106	1	27.56468172	1	1	100	1	White	4	55	179	71	4.608888889	13	2	0	0	0	0	1	0	0	0	13
107	1	28.22	1	0	98	1	White	4	167	661	184	7.733888889	6	1	0	0	0	0	1	0	0	0	6
108	1	28.28747433	0	0	55	0	African American	2	69	245	85	3.917777778	13	2	0	0	1	0	0	0	13	0	0
109	1	27.43	1	0	100	1	White	4	74	279	116	3.88	25	4	1	0	0	0	1	0	0	0	25
110	1	27.43326489	0	0	90	0	Other	1	174	745	198	6.757222222	7	1	0	1	0	0	0	7	0	0	0
111	2	37.28952772	1	1	100	1	White	2	114	458	166	5.239444444	8	2	0	0	1	0	0	0	8	0	0
112	2	36.10677618	1	0	99	1	White	1	184	1040	250	9.883888889	9	2	0	1	0	0	0	9	0	0	0
113	2	38.01232033	1	1	99	1	White	3	158	935	256	10.18333333	9	2	0	0	0	1	0	0	0	9	0
114	2	36.96098563	1	0	99	1	White	1	105	429	129	9.334444444	10	2	0	1	0	0	0	10	0	0	0
115	2	33.97125257	0	0	100	0	White	3	225	986	252	10.59222222	14	2	0	0	0	1	0	0	0	14	0
116	2	34.39835729	0	0	99	0	White	3	92	430	177	4.62	14	2	0	0	0	1	0	0	0	14	0
117	2	34.98973306	0	0	99	0	More than one	4	112	490	169	4.665	17	3	0	0	0	0	1	0	0	0	17
118	2	37.71663244	1	0	100	1	White	1	139	679	236	7.502222222	5	1	0	1	0	0	0	5	0	0	0
119	2	36.04106776	0	0	80	0	Other	1	55	293	120	3.642777778	7	1	0	1	0	0	0	7	0	0	0
120	2	34.85831622	1	0	80	0	White	1	211	684	126	9.846666667	20	3	0	1	0	0	0	20	0	0	0
121	2	34.95687885	0	0	90	0	White	2	84	401	163	4.371111111	28	4	1	0	1	0	0	0	28	0	0
122	2	36.5338809	1	0	98	0	White	2	199	793	194	10.35333333	2	1	0	0	1	0	0	0	2	0	0
123	2	35.1	0	1	100	1	White	3	84	407	141	4.853333333	4	1	0	0	0	1	0	0	0	4	0
124	2	37.42094456	0	1	99	1	White	4	210	773	214	10.365	15	3	0	0	0	0	1	0	0	0	15
125	2	37.65092402	1	0	95	0	White	3	69	369	147	3.357777778	21	3	0	0	0	1	0	0	0	21	0
126	2	34.39835729	1	1	100	1	More than one	3	69	228	94	2.383888889	27	4	1	0	0	1	0	0	0	27	0
127	2	34.36550308	0	0	100	1	White	3	141	669	207	8.115	29	4	1	0	0	1	0	0	0	29	0
128	2	35.1211499	0	0	95	0	White	3	166	674	222	8.240555556	11	2	0	0	0	1	0	0	0	11	0
129	2	34.1026694	0	0	100	1	White	4	206	924	217	10.40722222	18	3	0	0	0	0	1	0	0	0	18
130	2	39.2936345	0	0	100	0	Asian	4	57	269	92	1.962222222	26	4	1	0	0	0	1	0	0	0	26
131	2	34.16837782	1	0	99	0	White	4	107	709	214	6.990555556	27	4	1	0	0	0	1	0	0	0	27
132	2	33.41273101	0	0	90	0	More than one	2	123	427	152	5.317222222	27	4	1	0	1	0	0	0	27	0	0
133	2	35.74537988	0	0	99	1	White	3	36	213	88	2.622222222	15	3	0	0	0	1	0	0	0	15	0
134	2	33.64271047	0	0	99	0	White	1	143	562	174	5.602222222	21	3	0	1	0	0	0	21	0	0	0
135	2	35.1	1	0	99	0	Other	1	125	383	91	3.212777778	27	4	1	1	0	0	0	27	0	0	0
136	2	34.36550308	0	0	100	0	White	4	88	500	173	4.452222222	6	1	0	0	0	0	1	0	0	0	6
137	2	36.76386037	1	1	90	1	White	2	62	248	91	2.947777778	18	3	0	0	1	0	0	0	18	0	0
138	2	38.37371663	0	0	99	0	White	3	79	349	145	4.427777778	9	2	0	0	0	1	0	0	0	9	0
139	2	35.61396304	1	0	100	0	African American	2	190	889	211	10.52555556	15	3	0	0	1	0	0	0	15	0	0
140	2	33.54414784	0	1	100	0	More than one	2	34	155	87	2.152222222	15	3	0	0	1	0	0	0	15	0	0
141	2	38.04517454	0	0	98	3	White	2	31	137	79	2.515555556	17	3	0	0	1	0	0	0	17	0	0
142	2	34.98973306	1	1	90	0	White	1	106	343	121	5.826111111	18	3	0	1	0	0	0	18	0	0	0
143	2	37.51950719	1	0	55	0	White	2	76	320	103	3.009444444	22	4	1	0	1	0	0	0	22	0	0
144	2	33.64271047	1	0	100	1	White	2	77	368	158	4.258888889	7	1	0	0	1	0	0	0	7	0	0
145	2	34.98973306	1	0	90	1	White	1	101	780	203	10.47611111	30	4	1	1	0	0	0	30	0	0	0
146	2	34.39835729	1	1	100	1	White	4	101	477	156	4.792222222	6	1	0	0	0	0	1	0	0	0	6
147	2	37.84804928	0	0	100	1	White	4	154	771	262	7.777222222	7	1	0	0	0	0	1	0	0	0	7
148	2	37.78234086	0	0	100	0	White	2	73	307	134	4.877777778	10	2	0	0	1	0	0	0	10	0	0
149	2	34.69404517	1	0	80	0	NA	2	102	430	170	4.515	14	2	0	0	1	0	0	0	14	0	0
150	2	34.20123203	1	0	98	0	Other	2	84	285	107	3.951111111	27	4	1	0	1	0	0	0	27	0	0
151	2	33.97125257	1	0	95	1	White	4	58	234	108	3.877777778	28	4	1	0	0	0	1	0	0	0	28
152	2	35.74537988	0	1	100	1	White	4	96	411	148	5.891666667	3	1	0	0	0	0	1	0	0	0	3
153	2	35.94250513	0	0	60	0	White	2	189	696	189	10.13166667	14	2	0	0	1	0	0	0	14	0	0
154	2	36.36960986	1	0	100	1	White	1	45	221	118	2.848333333	22	4	1	1	0	0	0	22	0	0	0
155	2	39.09650924	0	1	99	1	White	4	73	254	92	3.465	10	2	0	0	0	0	1	0	0	0	10
156	2	36.30390144	0	0	100	1	White	4	90	622	214	5.966666667	27	4	1	0	0	0	1	0	0	0	27
157	2	34.98973306	0	1	90	0	Other	3	137	747	188	7.113888889	1	1	0	0	0	1	0	0	0	1	0
158	2	34.75975359	1	0	100	1	White	3	83	384	181	3.870555556	5	1	0	0	0	1	0	0	0	5	0
159	2	33.4	0	0	50	0	White	3	142	493	131	6.411666667	8	2	0	0	0	1	0	0	0	8	0
160	2	35.18685832	1	0	100	1	White	3	141	835	224	9.368888889	13	2	0	0	0	1	0	0	0	13	0
161	2	34.23408624	0	0	95	1	White	1	70	122	68	10.26111111	15	3	0	1	0	0	0	15	0	0	0
162	2	36.79671458	1	0	100	0	Hawaiian or Pacific Islander	4	55	210	105	2.628333333	20	3	0	0	0	0	1	0	0	0	20
163	2	33.3798768	1	1	85	0	White	2	74	302	117	2.846666667	28	4	1	0	1	0	0	0	28	0	0
164	2	33.47843943	1	0	100	1	White	3	78	340	136	3.795555556	29	4	1	0	0	1	0	0	0	29	0
165	2	35.31827515	0	0	100	0	Other	1	116	525	196	5.184444444	5	1	0	1	0	0	0	5	0	0	0
166	2	35.25256674	0	1	95	0	White	2	101	284	132	3.245	20	3	0	0	1	0	0	0	20	0	0
Variable Coding
ChildSex	0= Female	1= Male
ParentSex	0= Female	1=Male
Ethnicity	0=Hispanic	1=non-Hispanic
HighestHouseholdEducation	1= High school or less	2 = Associate's	3 = Bachelor's	4 = Masters or higher
